# Supplementary material for: Content-aware frame interpolation (CAFI): deep learning-based temporal super-resolution for fast bioimaging
Source: Nat Methods. 2024 Jan 18;21(2):322–30. doi: 10.1038/s41592-023-02138-w (PMC10864186; doi:10.1038/s41592-023-02138-w)
Supplement: Supplementary file 19 — Velocity interpolation in z-dimension results comparing SSIM, RMSE, PSNR of the different interpolation techniques. [file 41592_2023_2138_MOESM19_ESM.xlsx]

## Sheet: SSIM
	BIL	DAIN	ZS	NONE
1	0.911335	0.916117	0.91117	0.890157
2	0.90197	0.916016	0.911003	0.870756
3	0.877187	0.897864	0.901223	0.835209
4	0.838339	0.872772	0.883201	0.781434
5	0.794553	0.846056	0.856913	0.733658
6	0.746729	0.813409	0.820105	0.673991
7	0.716428	0.792074	0.797123	0.640789
8	0.690807	0.764968	0.768525	0.62519
9	0.662503	0.736796	0.741216	0.590948
10	0.637208	0.713981	0.722715	0.562619
11	0.612449	0.696441	0.703745	0.537714
12	0.598	0.673934	0.679226	0.51974
13	0.592715	0.659299	0.667336	0.508805
14	0.5937	0.652373	0.662009	0.508273
15	0.583045	0.641395	0.654084	0.514543

## Sheet: RMSE
	BIL	DAIN	ZS	NONE
1	0.0850887	0.0828615	0.0896121	0.105994
2	0.0938213	0.0835981	0.0879629	0.12049
3	0.105898	0.0908076	0.0925572	0.136704
4	0.121081	0.102908	0.0999896	0.154619
5	0.138008	0.117039	0.112042	0.169863
6	0.153871	0.128146	0.126804	0.183486
7	0.161512	0.133248	0.134483	0.187717
8	0.168233	0.141113	0.143209	0.191984
9	0.177818	0.152231	0.154377	0.202897
10	0.184446	0.159612	0.160341	0.208826
11	0.189834	0.164344	0.165754	0.213517
12	0.195755	0.171919	0.173495	0.220899
13	0.201069	0.179591	0.179858	0.227635
14	0.201587	0.181459	0.18076	0.22795
15	0.211323	0.18845	0.185259	0.229928

## Sheet: PSNR
	BIL	DAIN	ZS	NONE
1	33.2385	33.7424	33.4761	29.8973
2	31.4632	33.7968	33.6358	27.4509
3	28.7883	32.138	32.5106	25.615
4	26.8514	30.2358	31.0799	24.2879
5	25.168	28.3565	29.2417	23.2398
6	24.1945	27.3154	27.558	22.51
7	23.6776	26.6074	26.5946	22.343
8	23.2391	25.823	25.7303	22.0979
9	22.8363	25.2223	25.0303	21.622
10	22.4695	24.6282	24.5801	21.3249
11	22.1671	24.2794	24.1343	21.0897
12	21.9482	23.8824	23.7386	20.7699
13	21.6358	23.3245	23.2332	20.4061
14	21.6475	23.1878	23.1545	20.4539
15	20.937	22.6317	22.807	20.211
