# Supplementary material for: Content-aware frame interpolation (CAFI): deep learning-based temporal super-resolution for fast bioimaging
Source: Nat Methods. 2024 Jan 18;21(2):322–30. doi: 10.1038/s41592-023-02138-w (PMC10864186; doi:10.1038/s41592-023-02138-w)
Supplement: Supplementary file 20 — Statistical analysis for particle velocity experiment. [file 41592_2023_2138_MOESM20_ESM.xlsx]

## Sheet: SSIM
ZS	DAIN	BIL
0.50066	0.460569	0.39879
0.500103	0.462918	0.406213
0.503492	0.462992	0.411589
0.499237	0.460261	0.4088
0.499158	0.458039	0.409371
0.496577	0.458369	0.408142
0.506175	0.467901	0.414192
0.506084	0.467844	0.408142
0.494997	0.455337	0.390891
0.486533	0.44383	0.386712
0.489268	0.450843	0.395716
0.497026	0.458385	0.402099
0.499355	0.461186	0.401044
0.506711	0.464442	0.405681
0.499404	0.459737	0.398916
0.501786	0.4647	0.402671
0.491219	0.452606	0.386335
0.482359	0.446632	0.382232
0.490711	0.451809	0.392763
0.499968	0.458339	0.398509
0.486422	0.447578	0.387804
0.49275	0.454034	0.398769
0.501144	0.461985	0.401477
0.502799	0.46767	0.400855
0.483421	0.443749	0.378309
0.476993	0.438468	0.372559
0.48972	0.453065	0.393919
0.4789	0.44322	0.380007
0.479656	0.442364	0.383408
0.491306	0.455013	0.39948
0.497512	0.466673	0.397309
0.502087	0.455554	0.395605
0.476649	0.443114	0.375184
0.470831	0.436132	0.374626
0.46362	0.433884	0.370677
0.485134	0.445126	0.382217
0.478732	0.442081	0.391134
0.491046	0.459083	0.392189
0.479422	0.445621	0.38226
0.483245	0.446287	0.374282
0.46109	0.426822	0.364922
0.473386	0.441237	0.37073
0.471705	0.435742	0.373502
0.475124	0.439192	0.386092
0.483079	0.458032	0.384051
0.483731	0.453522	0.388226
0.462524	0.427289	0.363922
0.465372	0.428128	0.366684
0.458711	0.428971	0.366969
0.456069	0.435117	0.37473
0.469407	0.439302	0.37274
0.479123	0.454668	0.387576
0.465711	0.441061	0.379724
0.444996	0.427401	0.362835
0.44695	0.421081	0.362991
0.464403	0.444866	0.370956
0.453273	0.424988	0.364824
0.444148	0.424327	0.360016
0.462154	0.431783	0.37142
0.451579	0.429814	0.37687
0.451848	0.43463	0.374782
0.443171	0.419409	0.358072
0.447616	0.431027	0.366316
0.455825	0.424888	0.358443
0.443008	0.423903	0.361405
0.442059	0.422378	0.353365
0.442346	0.429241	0.373736
0.442548	0.428362	0.367443
0.421636	0.411301	0.350297
0.439231	0.421798	0.364351
0.42395	0.409455	0.350311
0.459812	0.426281	0.375817
0.426517	0.416957	0.356582
0.42282	0.412993	0.346282
0.453605	0.433382	0.376147
0.432341	0.41056	0.36455
0.414443	0.41758	0.359256
0.420321	0.406622	0.351547
0.432221	0.439998	0.371806
0.429043	0.411848	0.346014
0.403531	0.40592	0.34416
0.411991	0.416909	0.345339
0.413994	0.416341	0.356472
0.396587	0.406456	0.338705
0.415653	0.414214	0.356359
0.400917	0.413476	0.340238
0.429964	0.409468	0.355493
0.440485	0.428448	0.364064
0.386754	0.398265	0.332661
0.399206	0.409353	0.334398
0.38795	0.374543	0.340184
0.376491	0.389353	0.333129
0.406132	0.417719	0.346092
0.409479	0.425296	0.360313
0.416337	0.41007	0.357853
0.412106	0.408499	0.369335

## Sheet: RMSE
ZS	DAIN	BIL
0.162487	0.168907	0.180046
0.162457	0.168649	0.178618
0.161576	0.168056	0.177333
0.162739	0.169083	0.177785
0.162614	0.169061	0.177631
0.165192	0.17117	0.179507
0.16244	0.168928	0.178148
0.162556	0.168991	0.17944
0.164938	0.171094	0.183287
0.166538	0.173255	0.184471
0.165944	0.172544	0.182458
0.165437	0.171657	0.181382
0.165163	0.171228	0.182333
0.165065	0.171986	0.181504
0.167576	0.17361	0.185097
0.166294	0.172153	0.183135
0.166749	0.172528	0.18637
0.168871	0.174951	0.187435
0.169033	0.175029	0.185987
0.169214	0.175739	0.186238
0.171959	0.177943	0.189348
0.16998	0.175797	0.185719
0.168297	0.174136	0.186037
0.167538	0.173029	0.186556
0.170899	0.175293	0.189705
0.173392	0.178437	0.192104
0.172118	0.177637	0.190567
0.174169	0.179969	0.192703
0.17396	0.179183	0.191687
0.172329	0.17794	0.188362
0.173471	0.178077	0.19087
0.171743	0.178115	0.192014
0.173059	0.176433	0.19248
0.177464	0.181776	0.194083
0.180903	0.184699	0.198897
0.171897	0.178378	0.191477
0.176234	0.184222	0.193546
0.176839	0.180937	0.195036
0.176792	0.182477	0.196528
0.175197	0.180859	0.198245
0.177139	0.182413	0.196695
0.176425	0.180609	0.196934
0.178875	0.1834	0.199117
0.179076	0.18379	0.194923
0.178767	0.180506	0.197749
0.178464	0.182748	0.198743
0.178988	0.184626	0.202103
0.176429	0.182335	0.197431
0.178167	0.183355	0.197971
0.183317	0.187079	0.200184
0.178067	0.182419	0.198074
0.178485	0.183219	0.197852
0.180954	0.184283	0.201116
0.183624	0.186042	0.205043
0.181875	0.185245	0.199966
0.177341	0.177983	0.199129
0.181375	0.185893	0.199584
0.186556	0.189223	0.204673
0.18116	0.185178	0.20021
0.188718	0.190537	0.205192
0.18816	0.18909	0.205353
0.18498	0.187964	0.203759
0.183356	0.183041	0.201674
0.178083	0.182275	0.200831
0.184753	0.185651	0.20126
0.187508	0.190606	0.207362
0.188272	0.190398	0.203742
0.189071	0.190371	0.207292
0.190616	0.191198	0.209473
0.185644	0.187753	0.20243
0.187697	0.187123	0.203074
0.177873	0.181621	0.195889
0.18929	0.189038	0.202506
0.192166	0.192812	0.208532
0.187142	0.190464	0.20432
0.19188	0.195455	0.208524
0.191888	0.186744	0.205277
0.187412	0.187124	0.204504
0.186406	0.180647	0.198466
0.18413	0.185685	0.201543
0.195193	0.193853	0.20575
0.195538	0.192026	0.209075
0.197976	0.19748	0.210325
0.197557	0.194967	0.211282
0.191384	0.191552	0.205028
0.192524	0.184374	0.20506
0.185772	0.187807	0.201355
0.179742	0.180424	0.192703
0.198306	0.196193	0.207384
0.197457	0.193039	0.211456
0.202157	0.205646	0.212094
0.199597	0.197703	0.209922
0.190969	0.186566	0.205465
0.190505	0.185491	0.200916
0.186417	0.185458	0.198424
0.181102	0.178771	0.188052

## Sheet: PSNR
ZS	DAIN	BIL
29.1624	28.487	27.3164
29.0666	28.4531	27.4064
29.2808	28.6082	27.597
29.0941	28.4432	27.5727
29.1287	28.4939	27.6146
28.056	27.6173	27.1439
29.0931	28.4169	27.512
29.0877	28.4381	27.364
28.4376	27.8647	26.4792
28.2878	27.7032	26.4099
28.3596	27.6263	26.6591
28.5326	27.9374	26.9501
28.4357	27.8774	26.6943
28.0298	27.2492	26.8628
27.6285	27.229	26.2953
28.3224	27.7836	26.7122
27.9047	27.4703	25.6892
27.6345	27.0095	25.5918
27.4926	26.9837	25.8266
26.9553	26.3111	25.6162
26.8218	26.2543	25.4496
27.4219	26.9581	26.005
27.5477	27.0102	25.6691
27.6965	27.1357	25.5172
26.8359	26.8144	24.8616
26.2497	26.1076	24.5751
26.3583	25.9242	24.4541
26.1767	25.8386	24.6713
26.5692	26.2452	24.8469
26.5148	26.0502	25.0717
25.9416	25.5718	24.6672
26.4468	26.1712	24.3399
26.1038	26.475	24.1912
25.1617	24.9954	23.9422
24.6802	24.5873	23.2994
27.0497	26.3631	24.9457
25.6696	24.6347	24.08
25.1929	25.1609	23.842
25.6229	25.0712	23.5656
25.593	25.352	23.2509
25.4085	25.2745	23.4428
25.4443	25.5417	23.4432
25.18	25.016	23.1715
24.8673	24.6844	23.7933
24.5907	25.1904	23.3852
24.7781	24.603	22.9333
25.0257	24.707	22.5752
25.8334	25.2588	23.3456
25.1791	24.7884	22.9106
23.6983	23.8245	22.5831
25.5218	25.3178	23.5172
24.6008	24.3952	22.9845
24.6153	24.6001	22.6712
24.141	24.3877	21.9643
24.4738	24.6358	22.9624
24.5406	25.7324	22.2297
24.4031	24.2487	22.5493
23.4301	23.6829	21.8635
24.6177	24.544	22.8404
22.8384	23.451	21.808
22.8548	23.3364	21.65
23.8815	23.954	22.3427
23.6594	24.646	21.8791
25.1435	25.0667	22.196
23.6263	24.2231	22.0473
23.3195	23.5505	21.5425
23.1653	23.3939	22.0265
23.1934	23.4745	21.6535
22.8235	23.4352	21.3277
23.2091	23.3945	21.875
23.3231	24.3201	21.789
24.8185	25.1133	22.9442
22.9115	23.5021	21.7459
22.5389	22.9811	21.1332
22.9449	23.0329	21.7298
22.5407	22.4647	21.2064
22.5744	24.369	21.6207
23.3618	24.3096	21.7155
22.6679	24.6569	21.7562
23.6629	24.0911	21.8929
21.9254	22.6589	21.2326
22.0711	23.1491	20.9919
21.5897	21.9961	20.7115
21.8265	22.7045	20.6545
22.2614	22.7646	21.2714
22.488	24.7139	21.2518
23.4034	23.5818	22.0356
23.7199	24.4013	22.3065
21.527	22.3008	20.9324
21.931	23.0872	20.744
20.9663	20.8694	20.3775
21.5554	22.2697	20.7318
22.506	24.1714	21.3061
22.1597	23.7794	21.5196
23.0009	23.9722	21.948
23.3623	24.8708	22.5712
