# Supplementary material for: Content-aware frame interpolation (CAFI): deep learning-based temporal super-resolution for fast bioimaging
Source: Nat Methods. 2024 Jan 18;21(2):322–30. doi: 10.1038/s41592-023-02138-w (PMC10864186; doi:10.1038/s41592-023-02138-w)
Supplement: Supplementary file 21 — Image quality assessment of noised simulated particle dataset. [file 41592_2023_2138_MOESM21_ESM.xlsx]

## Sheet: SSIM
	BIL	ZS	DAIN
0	0.662401	0.714725	0.701441
10	0.50449	0.530131	0.52793
20	0.494644	0.519827	0.519231
30	0.491194	0.516463	0.516717
40	0.490355	0.515567	0.516075
50	0.490048	0.51516	0.515776
60	0.490116	0.515117	0.515752
70	0.489269	0.51437	0.515315
80	0.487704	0.513245	0.514632

## Sheet: RMSE
	BIL	ZS	DAIN
0	0.126388	0.104563	0.106766
10	0.207707	0.175072	0.17482
20	0.231071	0.196027	0.193509
30	0.243615	0.20578	0.199782
40	0.248377	0.208875	0.197429
50	0.25092	0.211483	0.189563
60	0.250848	0.211596	0.19023
70	0.255507	0.217664	0.192499
80	0.264396	0.227452	0.1992

## Sheet: PSNR
	BIL	ZS	DAIN
0	37.5205	41.8209	41.7258
10	31.818	35.8649	37.1717
20	30.1692	34.1005	36.0203
30	29.2969	33.4429	35.8118
40	28.9577	33.3001	35.6862
50	28.8028	32.8604	35.576
60	28.8095	32.8319	35.576
70	28.506	31.6955	35.4319
80	27.9585	30.4059	35.1637
