# Supplementary material for: Content-aware frame interpolation (CAFI): deep learning-based temporal super-resolution for fast bioimaging
Source: Nat Methods. 2024 Jan 18;21(2):322–30. doi: 10.1038/s41592-023-02138-w (PMC10864186; doi:10.1038/s41592-023-02138-w)
Supplement: Supplementary file 22 — Quality evaluation metric comparison of ZS compared to PSSR for 4x lateral upsampling on EM dataset. [file 41592_2023_2138_MOESM22_ESM.xlsx]

## Sheet: SSIM
Image	delta SSIM	AVG
1	0.000839	0.000918
2	0.003654
3	0.007851
4	-0.00049
5	1.6e-05
6	0.004953
7	-0.006
8	0.003157
9	-0.00301
10	0.008143
11	0.003809
12	-0.00042
13	-0.00142
14	0.00994
15	0.000428
16	0.00248
17	0.003594
18	0.002834
19	0.000709
20	-0.00224
21	0.000573
22	0.00522
23	-0.00161
24	0.001319
25	-0.00017
26	-0.00623
27	-0.00192
28	0.002418
29	0.000951
30	2.13e-05
31	0.002962
32	-0.00562
33	0.000221
34	-0.00397
35	0.000414
36	-0.0009
37	0.001459
38	0.000896
39	0.00713
40	-0.00529
41	0.006386
42	-0.00453	0.000918

## Sheet: RMSE
Image	delta RMSE	AVG
1	0.000502	-0.00016
2	-0.00036
3	-0.00162
4	0.000453
5	1.84e-05
6	-0.0007
7	0.000957
8	0.000398
9	0.000732
10	-0.00059
11	-0.00078
12	-0.00043
13	0.000149
14	-0.00144
15	0.000106
16	-0.00064
17	-0.00085
18	7.89e-05
19	-0.00037
20	0.000411
21	-0.00013
22	-0.00109
23	0.000249
24	-0.00029
25	-0.0004
26	0.000426
27	0.001114
28	-0.0005
29	0.00019
30	0.00011
31	-0.00109
32	0.000992
33	-0.00163
34	0.001154
35	-0.00034
36	0.000534
37	-0.0002
38	-0.00074
39	-0.00219
40	0.001721
41	-0.00115
42	0.00053	-0.00016

## Sheet: PSNR
Image	delta PSNR	AVG
1	-1.28747	-1.28876
2	-1.63198
3	-1.28847
4	-1.52803
5	-1.21655
6	-1.26191
7	-1.08481
8	-1.57404
9	-0.96837
10	-1.46743
11	-0.9475
12	-0.84254
13	-1.20512
14	-1.30153
15	-1.11017
16	-1.5468
17	-0.90603
18	-1.54853
19	-1.30996
20	-1.36227
21	-1.78875
22	-1.35295
23	-0.96351
24	-1.38842
25	-1.19601
26	-1.13733
27	-1.1705
28	-1.39195
29	-1.17246
30	-1.64721
31	-1.28822
32	-1.31241
33	-0.77127
34	-1.85278
35	-1.25982
36	-1.4238
37	-1.21425
38	-1.32001
39	-1.26974
40	-1.77638
41	-1.12526
42	-0.91517	-1.28876
