# Supplementary material for: Content-aware frame interpolation (CAFI): deep learning-based temporal super-resolution for fast bioimaging
Source: Nat Methods. 2024 Jan 18;21(2):322–30. doi: 10.1038/s41592-023-02138-w (PMC10864186; doi:10.1038/s41592-023-02138-w)
Supplement: Supplementary file 23 — SSIM, RMSE and PSNR of mitochondria frame interpolation comparison for the different interpolation techniques. [file 41592_2023_2138_MOESM23_ESM.xlsx]

## Sheet: SSIM
NONE	BIC	BIL	DAIN	FT DAIN	ZI	FT ZI
0.792592	0.818462	0.818462	0.83955	0.842888	0.84712	0.852907
0.784938	0.802804	0.811449	0.832571	0.836478	0.83976	0.847531
0.781498	0.800969	0.81025	0.832713	0.836626	0.839911	0.847063
0.782224	0.801047	0.809608	0.827895	0.831416	0.837669	0.844475
0.7838	0.804125	0.812144	0.831252	0.835018	0.83976	0.844942
0.774655	0.79672	0.804174	0.821289	0.824861	0.829273	0.83905
0.779749	0.802103	0.810679	0.828831	0.832629	0.836518	0.843576
0.783635	0.809233	0.817504	0.835636	0.838684	0.844745	0.85153
0.784552	0.808734	0.816169	0.834886	0.838382	0.843219	0.851008
0.785655	0.810988	0.819187	0.836467	0.839704	0.846164	0.852906
0.786329	0.807653	0.81545	0.828877	0.832139	0.83689	0.841657
0.790864	0.814498	0.820548	0.833962	0.83769	0.841975	0.846377
0.787044	0.807885	0.814026	0.826765	0.831255	0.835936	0.842511
0.771141	0.799265	0.806724	0.822438	0.82657	0.831099	0.836998
0.783843	0.803277	0.810431	0.82063	0.824624	0.827028	0.831681
0.78542	0.812216	0.819977	0.833354	0.836807	0.843606	0.849254
0.784152	0.811753	0.820782	0.830877	0.834602	0.838074	0.845314
0.776277	0.800742	0.808739	0.819595	0.823626	0.830918	0.835061
0.779827	0.807215	0.815983	0.826228	0.829714	0.833752	0.841438
0.778172	0.806594	0.814797	0.823186	0.827291	0.830657	0.838733
0.777573	0.808981	0.817487	0.829876	0.833686	0.838066	0.845352
0.785056	0.814178	0.822995	0.830906	0.834869	0.839346	0.846078
0.78091	0.810701	0.818754	0.830683	0.834248	0.836722	0.842161
0.792263	0.818382	0.825627	0.83575	0.839371	0.843579	0.848629
0.78423	0.814565	0.821756	0.830923	0.834208	0.838123	0.843196
0.773836	0.800172	0.807066	0.816495	0.820564	0.825405	0.829003
0.776572	0.802778	0.812101	0.823584	0.827125	0.831262	0.838126
0.778855	0.806952	0.815622	0.82898	0.83219	0.836625	0.841917
0.772642	0.807663	0.814318	0.826485	0.830678	0.83324	0.840705
0.780209	0.813921	0.821685	0.832254	0.835883	0.840752	0.846295
0.771658	0.806638	0.81517	0.826741	0.830577	0.83248	0.840371
0.784021	0.812131	0.821839	0.834906	0.838208	0.843698	0.849925
0.776249	0.797454	0.806984	0.820797	0.824301	0.829218	0.835504
0.775313	0.806248	0.812983	0.829917	0.833524	0.837702	0.84335
0.773955	0.803975	0.811063	0.823765	0.828218	0.831855	0.836777
0.782538	0.804427	0.812958	0.825118	0.829093	0.83295	0.839188
0.78198	0.806268	0.813529	0.832065	0.835403	0.837996	0.844793
0.789784	0.807619	0.815811	0.837799	0.840945	0.846599	0.851137
0.778239	0.804367	0.812747	0.828066	0.831632	0.834365	0.840579
0.77619	0.803761	0.811159	0.824133	0.827985	0.831953	0.840397
0.777577	0.799882	0.808083	0.828991	0.832226	0.837112	0.84187
0.780092	0.796287	0.804423	0.823202	0.826799	0.83137	0.836368
0.780928	0.801094	0.809517	0.827471	0.830954	0.834566	0.838985
0.77774	0.806697	0.812628	0.831768	0.835276	0.838754	0.845166
0.779238	0.795721	0.804338	0.824586	0.829198	0.830815	0.834932
0.783448	0.802194	0.811637	0.829628	0.833901	0.837504	0.843581
0.783922	0.792507	0.801531	0.8239	0.827544	0.831024	0.836521
0.772263	0.806425	0.806425	0.831819	0.83541	0.839151	0.843039

## Sheet: RMSE
NONE	BIC	BIL	DAIN	FT DAIN	ZS	FT ZS
0.163852	0.153437	0.153437	0.147658	0.146957	0.147244	0.145012
0.164986	0.158065	0.154766	0.150151	0.149276	0.149879	0.147081
0.169066	0.160785	0.156939	0.151276	0.150358	0.151507	0.148156
0.16987	0.161783	0.158231	0.153144	0.152427	0.152649	0.150103
0.168918	0.159989	0.156678	0.15116	0.150449	0.1505	0.148445
0.170658	0.161034	0.157698	0.15288	0.152151	0.153084	0.149392
0.16924	0.159839	0.156479	0.151616	0.15083	0.151433	0.148609
0.167997	0.156983	0.15393	0.148873	0.148321	0.148174	0.145723
0.165939	0.156344	0.153335	0.148638	0.147987	0.148141	0.144956
0.165082	0.154815	0.151745	0.147977	0.147351	0.14714	0.1445
0.167838	0.159368	0.156042	0.153853	0.152897	0.153516	0.151141
0.165233	0.154428	0.151693	0.149467	0.148711	0.148602	0.146162
0.166279	0.157074	0.154493	0.153293	0.152086	0.152112	0.149231
0.17417	0.161454	0.158623	0.155782	0.154476	0.155273	0.152291
0.169147	0.160859	0.15782	0.156942	0.155527	0.157502	0.154459
0.166009	0.154636	0.151162	0.148082	0.147574	0.14707	0.144869
0.167913	0.156016	0.152842	0.151275	0.150455	0.151073	0.148396
0.172688	0.160916	0.15816	0.156458	0.155422	0.155442	0.153108
0.169525	0.158542	0.155184	0.153823	0.153069	0.153228	0.150932
0.169565	0.158063	0.155003	0.153763	0.1526	0.153731	0.150464
0.172111	0.157892	0.155074	0.152802	0.151952	0.152414	0.149218
0.169331	0.156723	0.153374	0.152684	0.151764	0.151834	0.149414
0.171643	0.157972	0.155039	0.15277	0.151974	0.15258	0.150214
0.16719	0.15421	0.151973	0.150059	0.149554	0.150054	0.147205
0.170359	0.156633	0.153635	0.152152	0.151476	0.15191	0.149527
0.175347	0.163112	0.160563	0.159186	0.157644	0.159776	0.156563
0.172954	0.160391	0.156712	0.154915	0.153807	0.154598	0.151631
0.172942	0.160592	0.157386	0.154239	0.153547	0.154041	0.151851
0.174678	0.159171	0.156678	0.154676	0.153702	0.154925	0.151875
0.17115	0.157289	0.154104	0.152231	0.151522	0.151683	0.148976
0.176973	0.1605	0.157123	0.154831	0.153991	0.155292	0.152074
0.170988	0.157736	0.154421	0.151032	0.150588	0.150834	0.147463
0.173378	0.164366	0.160866	0.158359	0.157028	0.157844	0.154504
0.17549	0.162076	0.159245	0.154594	0.153796	0.153982	0.151769
0.177017	0.163982	0.161252	0.159017	0.157534	0.158721	0.155982
0.168056	0.158956	0.155795	0.153082	0.152212	0.152769	0.150593
0.169655	0.158791	0.155393	0.150775	0.150061	0.150856	0.148288
0.165895	0.158428	0.155138	0.149055	0.148515	0.148346	0.146604
0.171291	0.159853	0.156376	0.153544	0.152516	0.153544	0.150763
0.172404	0.161251	0.158029	0.155804	0.154672	0.155454	0.15171
0.172427	0.163132	0.159587	0.15392	0.153195	0.153572	0.151184
0.171116	0.16451	0.161064	0.156211	0.155269	0.155823	0.152923
0.169424	0.162226	0.158573	0.154039	0.153111	0.153669	0.1517
0.172977	0.16023	0.157491	0.152992	0.152125	0.152456	0.149633
0.172789	0.165531	0.161816	0.156791	0.155556	0.15731	0.154663
0.167625	0.158684	0.155117	0.15096	0.15013	0.150855	0.148154
0.165357	0.162464	0.158855	0.152316	0.151501	0.152106	0.149755
0.171383	0.15615	0.15615	0.14904	0.148488	0.148972	0.146991

## Sheet: PSNR
NONE	BIC	BIL	DAIN	FT DAIN	ZS	FT ZS
24.9752	26.2473	26.2473	26.9922	27.0252	26.8962	27.1909
24.8374	25.6693	26.002	26.4129	26.4721	26.301	26.6526
24.1713	25.1649	25.5862	26.2034	26.2702	25.9666	26.4637
24.0773	25.0492	25.3981	25.9861	26.0124	25.8873	26.2066
24.1883	25.3026	25.637	26.3587	26.3847	26.2913	26.5328
24.024	25.1653	25.5448	26.1022	26.1692	25.8643	26.3766
24.2822	25.3751	25.684	26.2019	26.2411	26.0614	26.4305
24.5634	25.8864	26.1896	26.7976	26.8205	26.7757	27.045
24.9624	26.1245	26.4509	26.9655	26.9931	26.897	27.2918
24.8105	26.0386	26.3435	26.6932	26.7584	26.6908	27.0339
24.4244	25.4266	25.7378	25.8984	25.9458	25.8534	26.0909
24.7916	26.0822	26.403	26.5625	26.6276	26.5751	26.9
24.6607	25.7309	25.9758	25.9368	26.0365	25.9394	26.3013
23.7122	25.231	25.4886	25.7551	25.868	25.7197	26.0944
24.1858	25.2474	25.5472	25.6357	25.6946	25.4866	25.8251
24.4451	25.9218	26.2903	26.6595	26.6806	26.5751	26.8973
24.3097	25.7462	26.0077	26.1824	26.2331	26.0195	26.3599
23.7542	25.1574	25.3512	25.5551	25.6037	25.5618	25.8006
24.1609	25.4188	25.7038	25.821	25.8655	25.8183	26.0435
24.2131	25.6366	25.8965	26.0445	26.1036	25.9374	26.3336
23.7871	25.5032	25.7356	25.9746	26.059	25.8994	26.3448
24.1981	25.6829	25.9462	26.0164	26.0635	26.0058	26.296
23.9158	25.4921	25.72	26.0539	26.1049	25.9992	26.241
24.349	25.912	26.1503	26.3169	26.3614	26.2698	26.5607
24.1098	25.7215	25.9751	26.1872	26.2141	26.1164	26.3713
23.4785	24.9052	25.0929	25.1534	25.2751	25.0044	25.3675
23.7312	25.1897	25.4961	25.7063	25.7968	25.6496	25.9695
23.8103	25.1802	25.4087	25.8162	25.8481	25.7517	25.9586
23.6653	25.3788	25.5678	25.8404	25.8996	25.6498	26.0067
24.0868	25.6318	25.9018	26.1483	26.1818	26.0826	26.3719
23.2831	25.1989	25.4582	25.7841	25.8219	25.6252	25.9542
24.1586	25.7163	26.0204	26.4551	26.4859	26.4305	26.7327
23.8789	24.6984	24.9614	25.1658	25.3051	25.1768	25.6176
23.3836	24.9069	25.1583	25.7093	25.7582	25.6779	25.9168
23.2314	24.7658	24.9729	25.0438	25.1161	25.117	25.3483
24.2309	25.5151	25.8008	26.0551	26.1008	25.9525	26.2207
24.123	25.2931	25.658	26.2071	26.2594	26.1108	26.3673
24.5898	25.3788	25.7046	26.4269	26.4572	26.3113	26.5706
23.85	25.2506	25.5737	25.8058	25.8654	25.6839	26.0119
23.8426	25.0179	25.3535	25.4922	25.5936	25.4534	25.8905
23.8661	24.8345	25.1795	25.8444	25.8723	25.7644	25.9952
24.1891	24.7843	25.128	25.6554	25.7084	25.6259	25.9673
24.2798	24.9811	25.3388	25.8158	25.8715	25.7465	26.0046
23.6763	25.2852	25.5531	25.964	26.0231	25.8936	26.2952
23.8957	24.8615	25.2109	25.6993	25.771	25.5614	25.9021
24.2884	25.5117	25.8526	26.2327	26.2805	26.0734	26.4117
24.6445	24.9046	25.2539	25.9952	26.0343	25.909	26.1831
24.0683	26.0304	26.0304	26.9638	26.987	26.7891	27.0655
