# Supplementary material for: Content-aware frame interpolation (CAFI): deep learning-based temporal super-resolution for fast bioimaging
Source: Nat Methods. 2024 Jan 18;21(2):322–30. doi: 10.1038/s41592-023-02138-w (PMC10864186; doi:10.1038/s41592-023-02138-w)
Supplement: Supplementary file 24 — Quantitative assessment of CAFI’s performance on simulated data with increasing particle speed. [file 41592_2023_2138_MOESM24_ESM.xlsx]

## Sheet: SSIM
	BIL	DAIN	ZS	NONE
1	0.716506	0.746574	0.764961	0.696241
2	0.710397	0.744172	0.762796	0.694356
3	0.707475	0.743092	0.761134	0.694692
4	0.70267	0.740653	0.758387	0.694596
5	0.697874	0.73775	0.754064	0.692767
6	0.693942	0.735312	0.750962	0.69096
7	0.691553	0.734438	0.745897	0.683175
8	0.687677	0.730131	0.741234	0.67406
9	0.684651	0.727333	0.735677	0.67211
10	0.68263	0.725882	0.730667	0.669643
11	0.678295	0.723581	0.723692	0.662629
12	0.676034	0.719022	0.716749	0.658247

## Sheet: RMSE
	BIL	DAIN	ZS	NONE
1	0.108883	0.0982481	0.0952783	0.109045
2	0.111896	0.099941	0.0969843	0.111668
3	0.114296	0.101458	0.0986824	0.115206
4	0.116935	0.100742	0.0984303	0.115936
5	0.11913	0.105138	0.102721	0.116666
6	0.120848	0.105795	0.10368	0.117593
7	0.121889	0.105625	0.102441	0.119802
8	0.123295	0.107256	0.10605	0.119254
9	0.123797	0.107482	0.106724	0.118706
10	0.123835	0.108676	0.108834	0.117745
11	0.123953	0.109612	0.110408	0.119571
12	0.123509	0.109783	0.110839	0.119764

## Sheet: PSNR
	BIL	DAIN	ZS	NONE
1	43.9538	43.4301	43.7072	41.7078
2	42.7065	42.9695	43.231	40.9728
3	41.7142	42.5043	42.7411	39.5505
4	40.7153	41.9813	42.301	39.3646
5	40.1156	41.4584	41.5838	39.1788
6	39.7031	41.3238	41.3568	38.8843
7	39.3528	41.4807	41.3219	38.2443
8	38.9967	41.1056	40.9648	38.3344
9	38.8505	41.1628	40.9356	38.4246
10	38.7526	40.6292	40.2457	38.6895
11	38.6185	40.4104	39.9986	38.0044
12	38.6389	40.4307	39.9237	37.9736
