# Supplementary material for: Content-aware frame interpolation (CAFI): deep learning-based temporal super-resolution for fast bioimaging
Source: Nat Methods. 2024 Jan 18;21(2):322–30. doi: 10.1038/s41592-023-02138-w (PMC10864186; doi:10.1038/s41592-023-02138-w)
Supplement: Supplementary file 25 — iCAFI SSIM, RMSE and PSNR results for 16× interpolation. [file 41592_2023_2138_MOESM25_ESM.xlsx]

## Sheet: SSIM
	16x ZS	16x DAIN	16x BIL	16x NONE
0	0.999199	0.999224	0.998642	0.998642
1	0.467643	0.438363	0.363213	0.363213
2	0.458689	0.435279	0.358708	0.358708
3	0.458677	0.447692	0.359017	0.359017
4	0.452661	0.437854	0.354668	0.355443
5	0.456276	0.449024	0.357741	0.354267
6	0.449809	0.439595	0.356624	0.343978
7	0.452774	0.441239	0.364377	0.341342
8	0.453972	0.423954	0.368316	0.336243
9	0.456356	0.445099	0.371003	0.325089
10	0.457453	0.446658	0.373096	0.316647
11	0.455218	0.447337	0.36948	0.295778
12	0.451686	0.438376	0.366876	0.283342
13	0.462767	0.450498	0.374754	0.274058
14	0.456465	0.436039	0.369477	0.260253
15	0.466679	0.44051	0.373794	0.367679
16	0.999205	0.999217	0.940567	0.998649

## Sheet: RMSE
	16x ZS	16x DAIN	16x BIL	16x NONE
0	0.03541	0.034983	0.039328	0.039328
1	0.168348	0.173517	0.187532	0.187532
2	0.173067	0.17698	0.190443	0.190443
3	0.175931	0.177601	0.193003	0.193003
4	0.178216	0.181353	0.195198	0.195063
5	0.178848	0.180181	0.196479	0.197097
6	0.181261	0.183008	0.198746	0.200357
7	0.181237	0.183144	0.198772	0.201162
8	0.181288	0.185962	0.199109	0.202199
9	0.17973	0.18239	0.199472	0.203367
10	0.179081	0.181998	0.199163	0.204138
11	0.18055	0.182297	0.200218	0.207015
12	0.180463	0.182044	0.199134	0.208414
13	0.175781	0.178234	0.19573	0.208546
14	0.173706	0.177824	0.19356	0.209892
15	0.168742	0.173819	0.189516	0.187594
16	0.035602	0.035463	0.098474	0.039428

## Sheet: PSNR
	16x ZS	16x DAIN	16x BIL	16x NONE
0	56.1026	56.9248	54.4256	54.4256
1	27.9303	27.7677	26.3092	26.3092
2	26.5762	26.5675	25.303	25.303
3	25.777	25.9307	24.4079	24.4079
4	25.0953	25.0755	23.7615	23.742
5	24.8964	25.0395	23.2821	23.0809
6	24.5631	24.6635	22.8569	22.4349
7	24.3916	24.4761	22.6	21.9523
8	24.4002	24.244	22.5729	21.6783
9	24.6693	24.5108	22.542	21.3363
10	24.8797	24.6004	22.7432	21.1588
11	24.6883	24.7053	22.8043	20.7496
12	24.9498	25.0621	23.215	20.5861
13	25.8847	25.8633	24.0582	20.4991
14	26.7054	26.6824	24.827	20.3601
15	27.9541	27.7927	25.7866	26.3196
16	56.4704	56.8009	34.025	54.4004
