# Supplementary material for: Content-aware frame interpolation (CAFI): deep learning-based temporal super-resolution for fast bioimaging
Source: Nat Methods. 2024 Jan 18;21(2):322–30. doi: 10.1038/s41592-023-02138-w (PMC10864186; doi:10.1038/s41592-023-02138-w)
Supplement: Supplementary file 26 — a, Quantitative assessment of tracking performance of all interpolation techniques on simulated data. b, Quantitative assessment of tracking performance of all interpolation techniques on real lysosomal dynamics data. [file 41592_2023_2138_MOESM26_ESM.xlsx]

## Sheet: Pairing_distance_5a
	BIL	DAIN	ZS	NONE
1	252.432	200.436	209.745	355.757
2	419.014	317.334	305.559	585.925
3	692.889	479.047	545.572	692.898
4	1051.67	649.835	606.928	861.808
5	1214.41	747.943	804.072	980.205
6	1414.7	813.481	781.372	1011.91
7	1439.73	966.888	926.472	1194.1
8	1539.32	962.151	1043.4	1206.73
9	1589	967.818	1037.15	1281.86
10	1620.02	957.923	1050.13	1341.92
11	1531.17	1135.81	1183.44	1349.58
12	1531.18	1108.09	1230.46	1379.14
13	1456.63	1131.7	1227.67	1307.15

## Sheet: Pairing_score_alpha_5a
	BIL	DAIN	ZS	NONE
1	0.868866	0.895877	0.884152	0.806809
2	0.793589	0.843678	0.849478	0.69931
3	0.61564	0.761791	0.730037	0.666073
4	0.403832	0.642313	0.700033	0.574468
5	0.332368	0.63321	0.60804	0.516321
6	0.213303	0.566531	0.606604	0.501391
7	0.195538	0.470784	0.502615	0.359235
8	0.143845	0.465042	0.399843	0.330064
9	0.113783	0.469451	0.425756	0.282772
10	0.092465	0.455891	0.380897	0.23836
11	0.103267	0.338108	0.2852	0.211993
12	0.087172	0.312912	0.245323	0.168791
13	0.094768	0.277998	0.232221	0.182383

## Sheet: Full_normalized_score_(beta)_5a
	BIL	DAIN	ZS	NONE
1	0.868866	0.895877	0.891042	0.815191
2	0.793589	0.843678	0.849478	0.711367
3	0.666077	0.769134	0.737074	0.666073
4	0.508564	0.696339	0.716389	0.597286
5	0.437772	0.65373	0.627745	0.546201
6	0.334259	0.617186	0.632295	0.523806
7	0.309484	0.536265	0.555649	0.427292
8	0.250941	0.5318	0.492264	0.412781
9	0.209452	0.518499	0.484006	0.362257
10	0.177654	0.513745	0.466937	0.318821
11	0.196234	0.403777	0.378769	0.29156
12	0.170093	0.399408	0.333081	0.2525
13	0.183962	0.365992	0.31223	0.2677

## Sheet: Detection_score_(Jaccard)_5a
	BIL	DAIN	ZS	NONE
1	0.994819	0.989664	0.976804	0.966667
2	0.98533	0.980488	0.985258	0.861432
3	0.754202	0.923963	0.861298	0.759574
4	0.482173	0.778926	0.844828	0.585502
5	0.3702	0.735586	0.733333	0.543165
6	0.250344	0.678295	0.720408	0.490368
7	0.218329	0.550909	0.592734	0.343499
8	0.164975	0.543956	0.458988	0.302362
9	0.133663	0.527778	0.450271	0.271293
10	0.107056	0.531191	0.439856	0.217257
11	0.121483	0.421533	0.318102	0.200949
12	0.091709	0.359649	0.265165	0.161189
13	0.094241	0.322124	0.258993	0.172982

## Sheet: Track_score_(Jaccard)_5a
	BIL	DAIN	ZS	NONE
1	1	1	0.96	0.96
2	1	1	1	0.928571
3	0.8125	0.896552	0.896552	0.962963
4	0.622222	0.848485	0.90625	0.933333
5	0.474576	0.882353	0.852941	0.8
6	0.357143	0.789474	0.852941	0.805556
7	0.359551	0.707317	0.725	0.659091
8	0.288288	0.72093	0.588235	0.584906
9	0.238462	0.714286	0.652174	0.516667
10	0.23913	0.73913	0.559322	0.492754
11	0.243056	0.625	0.5	0.423077
12	0.243243	0.568966	0.507692	0.37234
13	0.270833	0.540984	0.522388	0.373737

## Sheet: Pairing_distance_5b
BIL	NONE	DAIN	ZS
16287	14089.8	14022.7	13110.2

## Sheet: Pairing_score_alpha_5b
BIL	NONE	DAIN	ZS
0.562058	0.621141	0.622945	0.64748

## Sheet: Full_normalized_score_(beta)_5b
BIL	NONE	DAIN	ZS
0.484762	0.529902	0.552175	0.568388

## Sheet: Track_score_(Jaccard)_5b
BIL	NONE	DAIN	ZS
0.51503	0.563393	0.57763	0.590798

## Sheet: Detection_score_(Jaccard)_5b
BIL	NONE	DAIN	ZS
0.670683	0.699187	0.735537	0.747934

[truncated: 1 more sheets: Sheet2]
