# Supplementary material for: Content-aware frame interpolation (CAFI): deep learning-based temporal super-resolution for fast bioimaging
Source: Nat Methods. 2024 Jan 18;21(2):322–30. doi: 10.1038/s41592-023-02138-w (PMC10864186; doi:10.1038/s41592-023-02138-w)
Supplement: Supplementary file 27 — Segmentation analysis data for comparing the IoU for the different interpolation techniques. [file 41592_2023_2138_MOESM27_ESM.xlsx]

## Sheet: Sheet1
NONE	BIL	DAIN	ZS
0.852423	0.852423	0.889668	0.877219
0.774858	0.820673	0.864259	0.848313
0.69698	0.821527	0.857839	0.852133
0.86875	0.867959	0.879095	0.86701
0.764005	0.802806	0.816401	0.813357
0.767824	0.854549	0.868556	0.868267
0.87642	0.876202	0.900147	0.853449
0.822308	0.863936	0.889058	0.896833
0.743998	0.846226	0.852387	0.839663
0.854612	0.863703	0.881912	0.879507
0.819523	0.859663	0.878102	0.84275
0.783178	0.880349	0.884934	0.876437
0.829222	0.845063	0.852648	0.84006
0.773811	0.810288	0.830209	0.814607
0.723227	0.848255	0.855223	0.842963
0.866804	0.87547	0.890536	0.884964
0.785773	0.829189	0.840411	0.838263
0.758028	0.839169	0.85146	0.85031
0.817677	0.830135	0.860946	0.888364
0.810273	0.868462	0.883405	0.886027
0.781915	0.911475	0.918614	0.906986
0.871444	0.877191	0.885731	0.880972
0.815726	0.819987	0.880103	0.842199
0.825539	0.812846	0.883821	0.850958
0.825666	0.822022	0.844139	0.862735
0.760593	0.780246	0.826805	0.79184
0.779028	0.7997	0.813344	0.777805
0.812556	0.82275	0.840543	0.829782
0.739716	0.809043	0.839073	0.828853
0.813538	0.831039	0.843763	0.811135
0.857103	0.891179	0.886742	0.878816
0.778648	0.790041	0.795252	0.823496
0.817849	0.823406	0.800677	0.822778
0.861286	0.869309	0.901478	0.888704
0.78245	0.822561	0.84691	0.835657
0.845206	0.848162	0.874118	0.863369
0.841681	0.861744	0.881084	0.881108
0.765444	0.813245	0.853657	0.853423
0.832172	0.833975	0.874315	0.865583
0.862788	0.849708	0.883668	0.877437
0.776374	0.825465	0.831793	0.822278
0.817872	0.819008	0.8249	0.836886
0.840478	0.855934	0.870914	0.869124
0.788751	0.821742	0.851473	0.848256
0.835668	0.835668	0.864535	0.854649
0.843702	0.834251	0.881674	0.868715
0.794886	0.808742	0.849802	0.845844
0.847613	0.847565	0.870476	0.861245
0.825739	0.794213	0.856589	0.855678
0.740167	0.767742	0.834711	0.845196
0.801498	0.798945	0.82475	0.819187
0.799009	0.799632	0.847518	0.868168
0.780529	0.790503	0.870225	0.864015
0.853607	0.850653	0.881361	0.847216
0.768773	0.76329	0.835807	0.758429
0.770968	0.777914	0.850688	0.818401
0.819455	0.817557	0.867359	0.845967
0.802121	0.764475	0.863147	0.793453
0.7733	0.777521	0.832585	0.777678
0.854016	0.850024	0.862602	0.848452
0.840908	0.778168	0.881601	0.858334
0.701492	0.702972	0.853079	0.846199
0.823241	0.805836	0.87645	0.850484
0.842534	0.765227	0.875564	0.863762
0.698024	0.699077	0.84112	0.824845
0.71941	0.71941	0.798217	0.738718
0.803336	0.822988	0.85909	0.846444
0.0445164	0.0414799	0.0257345	0.0319451
0.0448576	0.0417978	0.0259317	0.0321899
