# Supplementary material for: Content-aware frame interpolation (CAFI): deep learning-based temporal super-resolution for fast bioimaging
Source: Nat Methods. 2024 Jan 18;21(2):322–30. doi: 10.1038/s41592-023-02138-w (PMC10864186; doi:10.1038/s41592-023-02138-w)
Supplement: Supplementary file 28 — SSIM, RMSE and PSNR of mitochondria frame interpolation comparison for the different interpolation techniques. [file 41592_2023_2138_MOESM28_ESM.xlsx]

## Sheet: SSIM
NONE	BIC	BIL	FT DAIN	FT ZI
0.89251	0.90613	0.90613	0.914437	0.921495
0.880558	0.89162	0.896949	0.90877	0.914633
0.8649	0.881412	0.888627	0.899044	0.901533
0.859025	0.878241	0.882741	0.89122	0.893804
0.877555	0.891905	0.896303	0.908028	0.914776
0.898121	0.910777	0.914756	0.91996	0.92542
0.893152	0.907575	0.910844	0.916213	0.922117
0.8726	0.896146	0.90032	0.906714	0.912488
0.861086	0.880387	0.882658	0.888183	0.895962
0.828267	0.846438	0.850604	0.857907	0.863295
0.869485	0.885042	0.888504	0.89344	0.906878
0.788124	0.811691	0.815911	0.824882	0.837449
0.857583	0.885329	0.890233	0.898676	0.914941
0.902257	0.913531	0.918881	0.9217	0.926027
0.897847	0.914192	0.919525	0.922521	0.924525
0.825013	0.859058	0.863805	0.870357	0.876583
0.842075	0.868015	0.871375	0.877624	0.890668
0.845654	0.875427	0.878491	0.883478	0.891058
0.892212	0.914379	0.917062	0.920529	0.927274
0.90638	0.914997	0.918236	0.922026	0.925789
0.901728	0.919716	0.923812	0.927751	0.931011
0.888128	0.906463	0.908921	0.915943	0.919976
0.888419	0.907466	0.911341	0.912683	0.916788
0.905267	0.914266	0.918819	0.925829	0.928508
0.893693	0.908887	0.913031	0.921189	0.92523
0.881113	0.899767	0.903497	0.909811	0.915566
0.860354	0.871821	0.878694	0.888701	0.888806
0.873093	0.886636	0.89137	0.899719	0.907667
0.865263	0.889783	0.889783	0.896207	0.902306

## Sheet: RMSE
NONE	BIC	BIL	FT DAIN	FT ZS
0.130602	0.118814	0.118814	0.115678	0.113111
0.146571	0.136853	0.131468	0.123828	0.123287
0.173172	0.159595	0.153345	0.14626	0.146256
0.177562	0.160319	0.156619	0.151373	0.152049
0.145547	0.132616	0.130242	0.124414	0.121838
0.133698	0.123771	0.119146	0.115767	0.11513
0.140042	0.12838	0.12451	0.122089	0.120916
0.163692	0.141275	0.136021	0.131726	0.131452
0.173593	0.151491	0.149664	0.145232	0.14591
0.182512	0.173244	0.170543	0.169673	0.171252
0.158921	0.144577	0.144782	0.14309	0.135711
0.19545	0.173352	0.173272	0.170539	0.171693
0.148189	0.137567	0.13699	0.132998	0.124482
0.131375	0.122989	0.117066	0.116172	0.115721
0.141891	0.130566	0.124009	0.122513	0.122636
0.212759	0.168047	0.16431	0.162316	0.165504
0.174198	0.151418	0.149095	0.148158	0.146966
0.175838	0.152459	0.151116	0.149214	0.150117
0.134234	0.119367	0.115646	0.114087	0.11341
0.128177	0.120303	0.116379	0.114787	0.1146
0.131296	0.117514	0.112788	0.111192	0.110195
0.142273	0.126561	0.123752	0.120019	0.120218
0.137533	0.12568	0.121432	0.121203	0.119983
0.129357	0.121649	0.116395	0.112448	0.112341
0.133296	0.12008	0.11592	0.112211	0.111819
0.148293	0.130359	0.127302	0.125474	0.124018
0.172959	0.166443	0.160192	0.153561	0.154471
0.153563	0.136353	0.132484	0.129726	0.128256
0.158719	0.14562	0.14562	0.138177	0.138636

## Sheet: PSNR
NONE	BIC	BIL	FT DAIN	FT ZS
25.7204	26.8365	26.8365	27.4619	27.6716
24.2672	25.2201	25.653	26.5305	26.8429
22.2954	23.5315	23.9924	24.7935	25.0029
21.9851	23.3604	23.6437	24.143	24.2531
23.9671	25.1904	25.5313	26.2526	26.5904
25.6437	26.6819	27.0463	27.4721	27.7026
24.9599	26.1945	26.4763	26.7661	27.0762
22.6679	24.6343	24.987	25.4989	25.6865
22.3442	24.0022	24.1778	24.535	24.6884
21.397	22.58	22.8167	22.9411	23.0448
22.9713	24.5622	24.7903	24.925	25.2655
20.4895	22.2004	22.2781	22.544	22.711
23.2869	25.0877	25.2873	25.6925	26.1715
25.7383	26.7851	27.1492	27.2608	27.4836
24.8121	26.3194	26.6969	26.9546	27.1413
19.8875	22.7603	23.0362	23.3188	23.2891
21.7675	23.7776	23.94	24.0265	24.4191
21.5634	23.5842	23.7332	23.8716	24.1119
25.0224	26.993	27.2285	27.3623	27.7102
26.2082	27.0497	27.3317	27.5276	27.7238
25.7553	27.4589	27.8079	28.0978	28.3971
24.6899	26.0152	26.2532	26.6984	26.9152
25.2249	26.5503	26.9318	26.9553	27.3002
26.2364	27.0112	27.4707	28.0286	28.3223
25.7359	26.9692	27.3027	27.8346	28.1568
23.9607	25.5632	25.816	25.9919	26.3769
22.3249	23.2535	23.7148	24.4937	24.5817
23.7368	24.964	25.3051	25.589	26.0547
22.9418	24.4603	24.4603	25.1144	25.31
